# Supplementary material for: Modeling C3 glomerulopathies: C3 convertase regulation on an extracellular matrix surface
Source: Front Immunol. 2023 Jan 18;13:1073802. doi: 10.3389/fimmu.2022.1073802 (PMC9947773; doi:10.3389/fimmu.2022.1073802)
Supplement: Supplementary file 1 [file Table_1.xlsx]

## Sheet: Sheet2
Reactant	Decay w/ Reactant t1/2, min	Decay of Control CA t1/2, min	Fold Change
CA (average of all 0')	na	3.76071	na
FP	7.4	3.1	2.4
C3bBb(P)+FH	0	3.2	na
FB mutants
FB his	0.24	2.2	0.109091
FB his + FH	0		na
p.Arg138Trp	0	3.6	na
p.Arg138Trp + FH	0		na
p.Asp279Gly	>10 min	4.2	>3
p.Asp279Gly + FH	6.6		1.57143
p.Phe286Leu	0	3	na
p.Phe286Leu + FH	0		na
FH mutants
WT FH	0	3.35	na
FH his	0		na
p.Arg53Cys	<1	3.1	na
p.Trp134Arg	2	2.5	0.8
p.Arg175Pro	1.5	3.1	0.483871
C3Nef+ IgG
P1 IgG	8.9	4.3	2.06977
P2 IgG	9.4	4.9	1.91837
P3 IgG	8.7	5	1.74
C3Nef- IgG
P4 IgG	7	5.5	1.27273
P5 IgG	5.5	3.3	1.66667
P6 IgG	5.6	4.6	1.21739
Supplemental Table 1: Summary of C3 convertase t1/2 across all decay experiments
